# Supplementary material for: Comparison and Evaluation of Real-Time Taqman PCR for Detection and Quantification of Ebolavirus
Source: Viruses. 2021 Aug 10;13(8):1575. doi: 10.3390/v13081575 (PMC8402893; doi:10.3390/v13081575)
Supplement: Supplementary file 1 [file viruses-13-01575-s001.zip]

Archive with 1 entries (1 files):
- viruses-1285994-supplementary.pdf
